# Supplementary material for: Identification of Potato StPIN Gene Family and Regulation of Root Development by StPIN4
Source: Int J Mol Sci. 2024 Oct 26;25(21):11517. doi: 10.3390/ijms252111517 (PMC11546081; doi:10.3390/ijms252111517)
Supplement: Supplementary file 1 [file ijms-25-11517-s001.zip]

Archive with 1 entries (1 files):
- ijms-3266787-supplementary.pdf
